# Supplementary material for: Extraordinary MHC class II B diversity in a non-passerine, wild bird: the Eurasian Coot Fulica atra (Aves: Rallidae)
Source: Ecol Evol. 2014 Feb 13;4(6):688–98. doi: 10.1002/ece3.974 (PMC3967895; doi:10.1002/ece3.974)
Supplement: Data S2 — Table showing the number of different birds from which a certain exon 2 allele (amino acid sequence) was retrieved. [file ece30004-0688-sd2.xlsx]

## Sheet: Suplementary File 1.txt
Allele	No. of birds
Fuat-DAB*109	207
Fuat-DAB*08	127
Fuat-DAB*177	116
Fuat-DAB*200	91
Fuat-DAB*231	71
Fuat-DAB*192	68
Fuat-DAB*94	67
Fuat-DAB*85	58
Fuat-DAB*142	48
Fuat-DAB*50	41
Fuat-DAB*188	40
Fuat-DAB*145	38
Fuat-DAB*172	37
Fuat-DAB*35	37
Fuat-DAB*250	34
Fuat-DAB*31	31
Fuat-DAB*220	31
Fuat-DAB*124	30
Fuat-DAB*53	30
Fuat-DAB*137	28
Fuat-DAB*226	25
Fuat-DAB*87	25
Fuat-DAB*203	25
Fuat-DAB*01	24
Fuat-DAB*21	24
Fuat-DAB*03	23
Fuat-DAB*62	23
Fuat-DAB*185	21
Fuat-DAB*06	20
Fuat-DAB*60	20
Fuat-DAB*234	19
Fuat-DAB*262	19
Fuat-DAB*90	18
Fuat-DAB*238	17
Fuat-DAB*117	17
Fuat-DAB*120	16
Fuat-DAB*121	16
Fuat-DAB*123	16
Fuat-DAB*228	16
Fuat-DAB*225	16
Fuat-DAB*100	15
Fuat-DAB*14	15
Fuat-DAB*151	15
Fuat-DAB*155	15
Fuat-DAB*16	15
Fuat-DAB*184	15
Fuat-DAB*189	15
Fuat-DAB*54	15
Fuat-DAB*210	15
Fuat-DAB*190	14
Fuat-DAB*218	14
Fuat-DAB*80	14
Fuat-DAB*07	13
Fuat-DAB*132	13
Fuat-DAB*152	13
Fuat-DAB*211	13
Fuat-DAB*221	13
Fuat-DAB*36	13
Fuat-DAB*98	13
Fuat-DAB*240	13
Fuat-DAB*163	12
Fuat-DAB*207	12
Fuat-DAB*246	12
Fuat-DAB*173	11
Fuat-DAB*227	11
Fuat-DAB*236	11
Fuat-DAB*241	11
Fuat-DAB*259	11
Fuat-DAB*04	10
Fuat-DAB*146	10
Fuat-DAB*252	10
Fuat-DAB*135	10
Fuat-DAB*11	9
Fuat-DAB*122	9
Fuat-DAB*127	9
Fuat-DAB*195	9
Fuat-DAB*196	9
Fuat-DAB*215	9
Fuat-DAB*219	9
Fuat-DAB*233	9
Fuat-DAB*237	9
Fuat-DAB*251	9
Fuat-DAB*26	9
Fuat-DAB*28	9
Fuat-DAB*44	9
Fuat-DAB*51	9
Fuat-DAB*71	9
Fuat-DAB*114	8
Fuat-DAB*19	8
Fuat-DAB*258	8
Fuat-DAB*76	8
Fuat-DAB*97	8
Fuat-DAB*101	7
Fuat-DAB*12	7
Fuat-DAB*131	7
Fuat-DAB*141	7
Fuat-DAB*255	7
Fuat-DAB*43	7
Fuat-DAB*46	7
Fuat-DAB*05	6
Fuat-DAB*09	6
Fuat-DAB*103	6
Fuat-DAB*115	6
Fuat-DAB*15	6
Fuat-DAB*166	6
Fuat-DAB*174	6
Fuat-DAB*18	6
Fuat-DAB*183	6
Fuat-DAB*194	6
Fuat-DAB*33	6
Fuat-DAB*37	6
Fuat-DAB*57	6
Fuat-DAB*68	6
Fuat-DAB*72	6
Fuat-DAB*83	6
Fuat-DAB*171	6
Fuat-DAB*17	5
Fuat-DAB*235	5
Fuat-DAB*249	5
Fuat-DAB*264	5
Fuat-DAB*32	5
Fuat-DAB*79	5
Fuat-DAB*130	4
Fuat-DAB*139	4
Fuat-DAB*154	4
Fuat-DAB*157	4
Fuat-DAB*161	4
Fuat-DAB*167	4
Fuat-DAB*201	4
Fuat-DAB*212	4
Fuat-DAB*214	4
Fuat-DAB*256	4
Fuat-DAB*257	4
Fuat-DAB*34	4
Fuat-DAB*45	4
Fuat-DAB*49	4
Fuat-DAB*164	4
Fuat-DAB*119	3
Fuat-DAB*140	3
Fuat-DAB*147	3
Fuat-DAB*150	3
Fuat-DAB*156	3
Fuat-DAB*197	3
Fuat-DAB*213	3
Fuat-DAB*217	3
Fuat-DAB*223	3
Fuat-DAB*23	3
Fuat-DAB*230	3
Fuat-DAB*243	3
Fuat-DAB*244	3
Fuat-DAB*253	3
Fuat-DAB*260	3
Fuat-DAB*38	3
Fuat-DAB*39	3
Fuat-DAB*47	3
Fuat-DAB*52	3
Fuat-DAB*55	3
Fuat-DAB*73	3
Fuat-DAB*92	3
Fuat-DAB*95	3
Fuat-DAB*96	3
Fuat-DAB*99	3
Fuat-DAB*02	2
Fuat-DAB*113	2
Fuat-DAB*118	2
Fuat-DAB*129	2
Fuat-DAB*13	2
Fuat-DAB*134	2
Fuat-DAB*138	2
Fuat-DAB*158	2
Fuat-DAB*159	2
Fuat-DAB*162	2
Fuat-DAB*170	2
Fuat-DAB*178	2
Fuat-DAB*191	2
Fuat-DAB*193	2
Fuat-DAB*20	2
Fuat-DAB*205	2
Fuat-DAB*208	2
Fuat-DAB*216	2
Fuat-DAB*24	2
Fuat-DAB*242	2
Fuat-DAB*248	2
Fuat-DAB*27	2
Fuat-DAB*29	2
Fuat-DAB*30	2
Fuat-DAB*66	2
Fuat-DAB*69	2
Fuat-DAB*70	2
Fuat-DAB*74	2
Fuat-DAB*75	2
Fuat-DAB*77	2
Fuat-DAB*89	2
Fuat-DAB*91	2
Fuat-DAB*204	2
Fuat-DAB*10	1
Fuat-DAB*102	1
Fuat-DAB*105	1
Fuat-DAB*108	1
Fuat-DAB*111	1
Fuat-DAB*112	1
Fuat-DAB*116	1
Fuat-DAB*125	1
Fuat-DAB*126	1
Fuat-DAB*128	1
Fuat-DAB*133	1
Fuat-DAB*143	1
Fuat-DAB*144	1
Fuat-DAB*148	1
Fuat-DAB*149	1
Fuat-DAB*153	1
Fuat-DAB*160	1
Fuat-DAB*168	1
Fuat-DAB*169	1
Fuat-DAB*175	1
Fuat-DAB*176	1
Fuat-DAB*179	1
Fuat-DAB*180	1
Fuat-DAB*181	1
Fuat-DAB*182	1
Fuat-DAB*186	1
Fuat-DAB*187	1
Fuat-DAB*202	1
Fuat-DAB*206	1
Fuat-DAB*22	1
Fuat-DAB*222	1
Fuat-DAB*224	1
Fuat-DAB*229	1
Fuat-DAB*232	1
Fuat-DAB*245	1
Fuat-DAB*247	1
Fuat-DAB*25	1
Fuat-DAB*254	1
Fuat-DAB*261	1
Fuat-DAB*263	1
Fuat-DAB*265	1
Fuat-DAB*40	1
Fuat-DAB*41	1
Fuat-DAB*42	1
Fuat-DAB*56	1
Fuat-DAB*58	1
Fuat-DAB*59	1
Fuat-DAB*61	1
Fuat-DAB*63	1
Fuat-DAB*64	1
Fuat-DAB*65	1
Fuat-DAB*67	1
Fuat-DAB*81	1
Fuat-DAB*82	1
Fuat-DAB*86	1
Fuat-DAB*88	1
